# Supplementary material for: Assessing Quality of Life in First- and Second-Generation Immigrant Children and Adolescents; Highlights from the DIATROFI Food Aid and Healthy Nutrition Promotion Program
Source: Int J Environ Res Public Health. 2023 Jan 30;20(3):2471. doi: 10.3390/ijerph20032471 (PMC9915206; doi:10.3390/ijerph20032471)
Supplement: Supplementary file 1 [file ijerph-20-02471-s001.zip]

Archive with 1 entries (1 files):
- ijerph-2050927-supplementary.pdf
